# Supplementary material for: Sulfonated Azocalix[4]arene-Modified Metal–Organic Framework Nanosheets for Doxorubicin Removal from Serum
Source: Nanomaterials (Basel). 2024 May 16;14(10):864. doi: 10.3390/nano14100864 (PMC11124067; doi:10.3390/nano14100864)
Supplement: Supplementary file 1 [file nanomaterials-14-00864-s001.zip]

Archive with 1 entries (1 files):
- nanomaterials-2992815-supplementary.pdf
